# Supplementary material for: Recurrent takotsubo syndrome with worsening of left ventricular outflow obstruction during haemodialysis: a case report
Source: Eur Heart J Case Rep. 2020 Feb 21;4(2):1–6. doi: 10.1093/ehjcr/ytaa024 (PMC7180539; doi:10.1093/ehjcr/ytaa024)
Supplement: ytaa024_Supplementary_Data [file ytaa024_supplementary_data.zip]

Archive with 6 entries (5 files):
- ytaa024-Suppl_Data/
- ytaa024-Suppl_Data/EHJ-CR_Slide_Set.191207.pptx
- ytaa024-Suppl_Data/Supplemental materials 1.mov
- ytaa024-Suppl_Data/Supplemental materials 2.mov
- ytaa024-Suppl_Data/Supplemental materials 3.mov
- ytaa024-Suppl_Data/Supplemental materials 4 .mov
